# Supplementary material for: Comparison of Clinical and Imaginal Features According to the Pathological Grades of Dysplasia in Branch-Duct Intraductal Papillary Mucinous Neoplasm (BD-IPMN) for Personalized Medicine
Source: J Pers Med. 2023 Jan 12;13(1):149. doi: 10.3390/jpm13010149 (PMC9863534; doi:10.3390/jpm13010149)
Supplement: Supplementary file 1 [file jpm-13-00149-s001.zip]

Archive with 1 entries (1 files):
- jpm-2100594-supplementary.pdf
